# Supplementary material for: Sleep apnea detection from a single-lead ECG signal with automatic feature-extraction through a modified LeNet-5 convolutional neural network
Source: PeerJ. 2019 Sep 20;7:e7731. doi: 10.7717/peerj.7731 (PMC6756143; doi:10.7717/peerj.7731)
Supplement: Supplemental Information 1 [file peerj-07-7731-s001.zip]

Archive with 3 entries (2 files):
- dataset/
- LeNet.py
- Preprocessing.py
