# Supplementary material for: Sleep apnea detection from a single-lead ECG signal with automatic feature-extraction through a modified LeNet-5 convolutional neural network
Source: PeerJ. 2019 Sep 20;7:e7731. doi: 10.7717/peerj.7731 (PMC6756143; doi:10.7717/peerj.7731)
Supplement: Supplemental Information 1 [file peerj-07-7731-s001.zip › LeNet.py]

"""NOTES: Batch data is different each time in keras, which result in slight differences in results."""
import pickle

import keras
import matplotlib.pyplot as plt
import numpy as np
import os
from keras.callbacks import LearningRateScheduler
from keras.layers import Conv1D, Dense, Dropout, Flatten, MaxPooling1D
from keras.models import Input, Model
from keras.regularizers import l2
from scipy.interpolate import splev, splrep
import pandas as pd

base_dir = "dataset"

ir = 3 # interpolate interval
before = 2
after = 2

# normalize
scaler = lambda arr: (arr - np.min(arr)) / (np.max(arr) - np.min(arr))


def load_data():
    tm = np.arange(0, (before + 1 + after) * 60, step=1 / float(ir))

    with open(os.path.join(base_dir, "apnea-ecg.pkl"), 'rb') as f: # read preprocessing result
        apnea_ecg = pickle.load(f)

    x_train = []
    o_train, y_train = apnea_ecg["o_train"], apnea_ecg["y_train"]
    groups_train = apnea_ecg["groups_train"]
    for i in range(len(o_train)):
        (rri_tm, rri_signal), (ampl_tm, ampl_siganl) = o_train[i]
		# Curve interpolation
        rri_interp_signal = splev(tm, splrep(rri_tm, scaler(rri_signal), k=3), ext=1) 
        ampl_interp_signal = splev(tm, splrep(ampl_tm, scaler(ampl_siganl), k=3), ext=1)
        x_train.append([rri_interp_signal, ampl_interp_signal])
    x_train = np.array(x_train, dtype="float32").transpose((0, 2, 1)) # convert to numpy format
    y_train = np.array(y_train, dtype="float32")

    x_test = []
    o_test, y_test = apnea_ecg["o_test"], apnea_ecg["y_test"]
    groups_test = apnea_ecg["groups_test"]
    for i in range(len(o_test)):
        (rri_tm, rri_signal), (ampl_tm, ampl_siganl) = o_test[i]
		# Curve interpolation
        rri_interp_signal = splev(tm, splrep(rri_tm, scaler(rri_signal), k=3), ext=1)
        ampl_interp_signal = splev(tm, splrep(ampl_tm, scaler(ampl_siganl), k=3), ext=1)
        x_test.append([rri_interp_signal, ampl_interp_signal])
    x_test = np.array(x_test, dtype="float32").transpose((0, 2, 1))
    y_test = np.array(y_test, dtype="float32")

    return x_train, y_train, groups_train, x_test, y_test, groups_test


def create_model(input_shape, weight=1e-3):
	"""Create a Modified LeNet-5 model"""
    inputs = Input(shape=input_shape)

	# Conv1
    x = Conv1D(32, kernel_size=5, strides=2, padding="valid", activation="relu", kernel_initializer="he_normal",
               kernel_regularizer=l2(weight), bias_regularizer=l2(weight))(inputs)
    x = MaxPooling1D(pool_size=3)(x)

	# Conv3
    x = Conv1D(64, kernel_size=5, strides=2, padding="valid", activation="relu", kernel_initializer="he_normal",
               kernel_regularizer=l2(1e-3), bias_regularizer=l2(weight))(x)
    x = MaxPooling1D(pool_size=3)(x)

    x = Dropout(0.8)(x) # Avoid overfitting

	# FC6
    x = Flatten()(x)
    x = Dense(32, activation="relu")(x)
    outputs = Dense(2, activation="softmax")(x)

    model = Model(inputs=inputs, outputs=outputs)
    return model


def lr_schedule(epoch, lr):
    if epoch > 70 and \
            (epoch - 1) % 10 == 0:
        lr *= 0.1
    print("Learning rate: ", lr)
    return lr


def plot(history):
	"""Plot performance curve"""
    fig, axes = plt.subplots(1, 2, figsize=(10, 4))
    axes[0].plot(history["loss"], "r-", history["val_loss"], "b-", linewidth=0.5)
    axes[0].set_title("Loss")
    axes[1].plot(history["acc"], "r-", history["val_acc"], "b-", linewidth=0.5)
    axes[1].set_title("Accuracy")
    fig.tight_layout()
    fig.show()


if __name__ == "__main__":
    x_train, y_train, groups_train, x_test, y_test, groups_test = load_data()

    y_train = keras.utils.to_categorical(y_train, num_classes=2) # Convert to two categories
    y_test = keras.utils.to_categorical(y_test, num_classes=2)

    print("train num:", len(y_train))
    print("test num:", len(y_test))

    model = create_model(input_shape=x_train.shape[1:])
    model.summary()

    from keras.utils import plot_model

    plot_model(model, "model.png") # Plot model

    model = keras.utils.multi_gpu_model(model, gpus=2) # Multi-gpu acceleration (optional)
    model.compile(optimizer="adam", loss="categorical_crossentropy", metrics=['accuracy'])

    lr_scheduler = LearningRateScheduler(lr_schedule) # Dynamic adjustment learning rate
    history = model.fit(x_train, y_train, batch_size=128, epochs=100, validation_data=(x_test, y_test),
                        callbacks=[lr_scheduler])
    model.save(os.path.join("model", "model.final.h5")) # Save training model

    loss, accuracy = model.evaluate(x_test, y_test) # test the model
    print("Test loss: ", loss)
    print("Accuracy: ", accuracy)

    # save prediction score
    y_score = model.predict(x_test)
    output = pd.DataFrame({"y_true": y_test[:, 1], "y_score": y_score[:, 1], "subject": groups_test})
    output.to_csv(os.path.join("output", "LeNet.csv"), index=False)

    plot(history.history)
